# Supplementary material for: Nationwide and long-term epidemiological research of snakebite envenomation in Taiwan during 2002–2014 based on the use of snake antivenoms: A study utilizing National Health Insurance Database
Source: PLoS Negl Trop Dis. 2023 Jun 8;17(6):e0011376. doi: 10.1371/journal.pntd.0011376 (PMC10249856; doi:10.1371/journal.pntd.0011376)
Supplement: S1 Data — The annual case number and directly standardized incidence of patients receiving antivenoms in Taiwan (N = 12,542). Fig 2. The directly standardized incidence by region in patients receiving antivenoms in Taiwan (N = 12,542). (XLSX) [file pntd.0011376.s002.xlsx]

## Sheet:  Figure 1 & 2A
The incidence rates of snakebite envenomation (1/105) among different populations
Characteristic		Number	Percent	Crude incidence	Directly standardized incidence a
				(95% confidence interval)	(95% confidence interval)
Gender	Male	8791	70.0925	5.83(5.7-5.95)	5.07(3.67-6.48)
	Female	3544	28.2571	2.39(2.31-2.47)	2.00(1.12-2.88)
	Total	12542	100	4.19(4.12-4.27)	3.59(2.76-4.43)
Year	2002	1072	8.55	4.76(4.48-5.04)	4.5(4.23-4.77)
	2003	1019	8.12	4.51(4.23-4.78)	4.19(3.93-4.45)
	2004	871	6.94	3.84(3.58-4.09)	3.51(3.27-3.75)
	2005	908	7.24	3.99(3.73-4.25)	3.58(3.35-3.82)
	2006	997	7.95	4.36(4.09-4.63)	3.86(3.61-4.10)
	2007	1010	8.05	4.4(4.13-4.67)	3.83(3.59-4.07)
	2008	1034	8.24	4.49(4.21-4.76)	3.83(3.6-4.07)
	2009	923	7.36	3.99(3.73-4.25)	3.35(3.13-3.57)
	2010	944	7.53	4.08(3.82-4.34)	3.36(3.14-3.58)
	2011	911	7.26	3.92(3.67-4.18)	3.19(2.98-3.40)
	2012	945	7.53	4.05(3.79-4.31)	3.2(2.99-3.41)
	2013	977	7.79	4.18(3.92-4.44)	3.23(3.02-3.43)
	2014	931	7.42	3.97(3.72-4.23)	3.09(2.88-3.29)
Northern Taiwan	Keelung	446	3.6	8.89(5.92-11.87)	7.48(4.93-10.03)
	Miaoli	519	4.1	7.11(4.9-9.31)	5.88(4.02-7.74)
	Hsinchu county	386	3.1	5.96(3.82-8.1)	5.36(3.41-7.31)
	Taoyuan	939	7.5	3.71(2.86-4.57)	3.45(2.64-4.26)
	Taipei	986	7.9	2.87(2.23-3.52)	2.35(1.8-2.89)
	Hsinchu city	129	1	2.45(0.92-3.97)	2.24(0.83-3.66)
	New Taipei	914	7.3	1.84(1.41-2.27)	1.60(1.22-1.98)
Central Taiwan	Nantou	677	5.4	9.83(7.16-12.49)	8.18(5.89-10.47)
	Taichung	985	7.9	2.89(2.24-3.55)	2.63(2.03-3.23)
	Changhua	201	1.6	1.18(0.59-1.77)	0.98(0.49-1.48)
Southern Taiwan	Chiayi city	508	4.1	14.39(9.88-18.91)	12.27(8.39-16.16)
	Pingtung	797	6.4	6.96(5.22-8.7)	5.78(4.29-7.26)
	Chiayi county	230	1.8	3.24(1.73-4.74)	2.53(1.3-3.75)
	Kaohsiung	895	7.1	2.49(1.9-3.08)	2.08(1.58-2.57)
	Yunlin	231	1.8	2.45(1.31-3.6)	1.95(1.02-2.89)
	Tainan	555	4.4	2.28(1.6-2.97)	1.83(1.28-2.39)
Eastern Taiwan	Taitung	1150	9.2	37.90(30-45.79)	31.66(24.91-38.42)
	Hualien	1071	8.5	24.07(18.88-29.27)	20.25(15.78-24.73)
	Yilan	914	7.3	15.26(11.69-18.83)	12.77(9.72-15.82)
a: The directly standardized incidence was calculated based on the sex and age distribution in the demographic data provided by the Taiwan government and the 2000 World Standard Population provided by the WHO.
The gender category had missing data.
Penghu, Lianjiang and Kinmen were not listed due to a small number of patients.

## Sheet: Figure 2B & 2C
The incidence rates of snakebite envenomation (1/105) among different populations by sex
Region	County or city	Male		Female
		Crude incidence	Directly standardized incidence a	Crude incidence	Directly standardized incidence a
Northern Taiwan	Keelung	12.21(7.31-17.1)	10.5(6.21-14.79)	5.33(2.05-8.61)	4.36(1.62-7.09)
	Miaoli	9.6(6.05-13.14)	8.04(5.01-11.06)	4.09(1.67-6.5)	3.22(1.27-5.16)
	Hsinchu county	8.49(4.93-12.05)	7.6(4.37-10.82)	2.94(0.77-5.1)	2.67(0.68-4.67)
	Taoyuan	5.19(3.77-6.62)	4.89(3.52-6.25)	1.89(1.02-2.76)	1.78(0.95-2.61)
	Taipei	4.11(3-5.21)	3.42(2.47-4.37)	1.58(0.91-2.25)	1.26(0.7-1.82)
	Hsinchu city	3.6(0.99-6.22)	3.34(0.88-5.8)	1.25(-0.29-2.79)	1.14(0-2.56)
	New Taipei	2.57(1.85-3.29)	2.27(1.62-2.91)	1.03(0.57-1.48)	0.89(0.49-1.29)
Central Taiwan	Nantou	13.19(8.89-17.49)	11.11(7.39-14.84)	5.98(2.98-8.98)	4.83(2.33-7.34)
	Taichung	4.09(3-5.19)	3.78(2.75-4.8)	1.59(0.9-2.27)	1.43(0.81-2.05)
	Changhua	1.6(0.64-2.55)	1.36(0.54-2.18)	0.69(0.04-1.34)	0.53(0.02-1.04)
Southern Taiwan	Chiayi city	20.51(12.85-28.17)	18.13(11.3-24.96)	8.13(3.36-12.9)	6.55(2.66-10.43)
	Pingtung	9.21(6.42-12)	7.73(5.35-10.12)	4.39(2.4-6.37)	3.51(1.85-5.18)
	Chiayi county	4.43(1.99-6.87)	3.54(1.53-5.55)	1.83(0.19-3.47)	1.28(0.05-2.51)
	Kaohsiung	3.47(2.49-4.44)	2.95(2.11-3.79)	1.46(0.82-2.1)	1.19(0.66-1.72)
	Yunlin	3.39(1.53-5.24)	2.71(1.2-4.22)	1.36(0.13-2.59)	1.03(0.04-2.03)
	Tainan	3.19(2.05-4.33)	2.63(1.68-3.58)	1.31(0.57-2.04)	0.99(0.43-1.55)
Eastern Taiwan	Taitung	48.58(36.26-60.9)	41.63(30.84-52.41)	25.46(16.06-34.87)	20.31(12.59-28.04)
	Hualien	32.89(24.45-41.32)	28.07(20.72-35.43)	13.96(8.26-19.67)	11.4(6.61-16.19)
	Yilan	21.14(15.27-27.01)	18(12.92-23.09)	8.62(4.78-12.45)	6.85(3.71-9.99)
